# Supplementary material for: Analytical Model of Temperature-Induced Deformation for Tunable Thermal Expansion Metamaterial
Source: Materials (Basel). 2025 Jan 24;18(3):532. doi: 10.3390/ma18030532 (PMC11818804; doi:10.3390/ma18030532)
Supplement: Supplementary file 1 [file materials-18-00532-s001.zip]

Archive with 1 entries (1 files):
- materials-3421625-supplementary.pdf
